# Supplementary material for: NTRC Effects on Non-Photochemical Quenching Depends on PGR5
Source: Antioxidants (Basel). 2021 Jun 3;10(6):900. doi: 10.3390/antiox10060900 (PMC8229092; doi:10.3390/antiox10060900)
Supplement: Supplementary file 1 [file antioxidants-10-00900-s001.zip]

Archive with 1 entries (1 files):
- antioxidants-1202801-supplementary.pdf
